# Supplementary material for: Doxifluridine effectively kills antibiotic-resistant Staphylococcus aureus in chronic obstructive pulmonary disease
Source: Microbiol Spectr. 2024 Nov 12;12(12):e01805-24. doi: 10.1128/spectrum.01805-24 (PMC11619241; doi:10.1128/spectrum.01805-24)
Supplement: Dataset S1 — The data presented in this study. [file spectrum.01805-24-s0001.xlsx]

## Sheet: Fig.1
Figure 1B. MIC50 and MIC90 or MBC50 and MBC90 of doxifluridine against clinical MDR S. aureus isolates.
MIC50			MIC90			MBC50			MBC90
0.5	0.5	0.5	1	1	1	2	2	2	4	4	4

## Sheet: table1
Table 1. MIC and MBC values of doxifluridine against clinically multidrug-resistant S. aureus.
	Strain ID	Phenotypic properties	Source	Doxifluridine
				MIC (μg/mL)	MBC (μg/mL)
	MSSA ATCC29213			1	2
	MRSA ATCC43300			2	4
	S. aureus 181	Resistant to ME, TET, AZM, AMP, and CTX	China (Zhejiang)	0.5	2
	S.aureus 113	Resistant to TET, AZM, CN, AMP, and CTX	China (Zhejiang)	0.5	1
	S.aureus 162	Resistant to LIN, TET, AMP, CN, and LEV	China (Zhejiang)	0.5	1
	S.aureus 169	Resistant to TET, AMP, ME, AZM, and STX	China (Zhejiang)	1	4
	S.aureus 165	Resistant to LIN, TET, AMP, ME, and STX	China (Zhejiang)	1	4
	S.aureus 172	Resistant to LIN, TET, AMP, LEV, and STX	China (Zhejiang)	1	4
	S.aureus 181	Resistant to LIN, TET, ME, AMP, and LEV	China (Zhejiang)	0.5	1
	S.aureus 185	Resistant to TET, AMP, ME, AZM,and LEV	China (Zhejiang)	2	4
	S.aureus 176	Resistant to LIN, TET, AMP, CN, and STX	China (Zhejiang)	0.5	2
	S.aureus 103	Resistant to TET, AMP, CN, ME, and STX	China (Zhejiang)	0.5	1

## Sheet: table2
	Strain ID	Antibiotic	MIC (μg/mL)
			Alone	Combination	FIC index
		Tetracycline	0.5	0.125	0.5
		Ampicillin	1	0.125	0.25
	MSSA ATCC29213	Azithromycin	1	0.5	0.75
		Methicillin	1	0.125	0.25
		Tetracycline	16	2	0.375
		Ampicillin	64	8	0.25
	MRSA ATCC43300	Azithromycin	16	2	0.25
		Methicillin	16	2	0.3125
		Tetracycline	32	8	0.75
		Ampicillin	16	2	0.25
	S. aureus 181	Azithromycin	16	4	0.5
		Methicillin	32	4	0.25
		Tetracycline	64	16	0.5
		Ampicillin	32	2	0.3125
	S.aureus 169	Azithromycin	16	4	0.375
		Methicillin	32	8	0.75
		Tetracycline	32	4	0.625
		Ampicillin	32	4	0.25
	S.aureus 185	Azithromycin	16	4	0.5
		Methicillin	16	4	0.75

## Sheet: Fig.2
Figure 2A. MSSA ATCC29213
	h	Control group			0.25 μg/mL			0.5 μg/mL			1 μg/mL
	0	0.127	0.134	0.13	0.128	0.125	0.123	0.126	0.12	0.131	0.133	0.129	0.122
	2	0.132	0.134	0.125	0.133	0.122	0.131	0.126	0.127	0.128	0.124	0.121	0.13
	4	0.233	0.232	0.239	0.144	0.148	0.141	0.138	0.134	0.14	0.131	0.137	0.142
	6	0.445	0.446	0.448	0.258	0.251	0.247	0.154	0.141	0.144	0.152	0.057	0.143
	8	0.643	0.658	0.642	0.455	0.441	0.44	0.244	0.25	0.249	0.152	0.146	0.147
	10	0.835	0.838	0.853	0.654	0.63	0.644	0.452	0.441	0.456	0.14	0.15	0.133
	12	0.978	0.976	0.974	0.763	0.765	0.775	0.561	0.564	0.568	0.162	0.17	0.167
	14	1.043	1.054	1.044	0.941	0.958	0.957	0.749	0.756	0.753	0.155	0.146	0.142
	16	1.145	1.156	1.14	0.969	0.967	0.959	0.755	0.744	0.742	0.154	0.15	0.143
	18	1.151	1.145	1.15	0.979	0.98	0.973	0.859	0.853	0.855	0.157	0.143	0.142
	20	1.164	1.161	1.166	1.017	1.022	1.014	0.869	0.862	0.867	0.151	0.152	0.165
	22	1.159	1.163	1.152	0.999	1.062	1.053	0.854	0.86	0.868	0.151	0.164	0.15
	24	1.141	1.13	1.142	1.044	1.04	1.043	0.847	0.837	0.831	0.135	0.132	0.134
Figure 2B MRSA ATCC43300
	h	Control group			0.5μg/mL			1 μg/mL			2 μg/mL
	0	0.138	0.137	0.146	0.141	0.149	0.145	0.134	0.135	0.13	0.14	0.142	0.143
	2	0.144	0.139	0.14	0.142	0.132	0.134	0.131	0.138	0.135	0.149	0.137	0.148
	4	0.241	0.23	0.244	0.235	0.247	0.239	0.142	0.134	0.14	0.133	0.146	0.149
	6	0.533	0.539	0.535	0.332	0.344	0.345	0.14	0.146	0.13	0.148	0.147	0.136
	8	0.735	0.741	0.731	0.549	0.544	0.537	0.232	0.243	0.24	0.136	0.146	0.133
	10	0.848	0.847	0.839	0.633	0.63	0.645	0.436	0.438	0.435	0.146	0.131	0.137
	12	0.944	0.949	0.937	0.73	0.748	0.738	0.531	0.545	0.536	0.14	0.146	0.142
	14	1.143	1.15	1.146	0.901	0.942	0.967	0.616	0.662	0.619	0.142	0.165	0.164
	16	1.298	1.274	1.243	1.078	1.028	1.049	0.775	0.75	0.747	0.12	0.196	0.143
	18	1.339	1.29	1.251	1.019	1.059	1.091	0.747	0.737	0.795	0.139	0.114	0.143
	20	1.322	1.275	1.335	1.193	1.106	1.124	0.803	0.81	0.889	0.133	0.145	0.19
	22	1.263	1.306	1.346	1.146	1.149	1.132	0.862	0.839	0.837	0.126	0.149	0.137
	24	1.295	1.239	1.296	1.133	1.192	1.185	0.887	0.844	0.803	0.132	0.111	0.138

## Sheet: Fig. 3
Figure 3A. MSSA ATCC29213
	h	Control group			Doxifluridine			Vancomycin
	0	220000	252000	204000	232000	252000	240000	204000	216000	228000
	2	13200000	16000000	19200000	224000	244000	232000	212000	208000	216000
	4	54000000	84000000	112000000	18800	16400	15200	24800	22800	26000
	6	360000000	400000000	176000000	2480	1680	1920	8400	9200	9600
	8	960000000	520000000	480000000	1	1	1	360	400	560
	10	640000000	720000000	880000000	1	1	1	1	1	1
	12	960000000	1040000000	1080000000	1	1	1	1	1	1
Figure 3B MRSA ATCC43300
	h	Control group			Doxifluridine			Vancomycin
	0	268000	252000	244000	228000	232000	204000	256000	236000	216000
	2	1240000	1680000	1200000	216000	204000	224000	244000	228000	204000
	4	9600000	2000000	1280000	34800	52400	28400	76000	84000	104000
	6	14400000	20800000	18000000	5200	4800	7200	11200	10800	9600
	8	240000000	232000000	520000000	360	440	520	2280	4800	5600
	10	640000000	720000000	840000000	1	1	1	280	560	720
	12	840000000	1140000000	960000000	1	1	1	1	1	1

## Sheet: Fig.4
Figure 4A Drugs reduce the number of viable bacteria in biofilms.
	Control			Vancomycin			Doxifluridine
	600000000	104000000	640000000	70000000	72000000	88000000	2800000	1800000	1140000
Figure 4B Effect of drugs on the mature biofilm of bacteria detected by the crystalline violet method
	Control			Vancomycin			Doxifluridine
OD570	3.117	2.946	3.045	2.667	2.734	2.913	1.536	1.748	1.882
Figure 4C doxifluridine exhibited bactericidal activity against persister cells of multidrug-resistant S. aureus 181
		Control	Vancomycin	Doxifluridine
	R1	33600000	28000000	3600000
	R2	28800000	29600000	7600000
	R3	27600000	22000000	4000000
Figure 4C doxifluridine exhibited bactericidal activity against persister cells of multidrug-resistant S. aureus 169
		Control	Vancomycin	Doxifluridine
	R1	26000000	26000000	1600000
	R2	23200000	21200000	8000000
	R3	29600000	22000000	7680000

## Sheet: Fig.5
	FIG 5 Microdilution checkerboard analysis demonstrated the combined effect of doxifluridine and vancomycin against vancomycin-resistant S. aureus (VRSA)
	strains (1704135, 1801174, 1602243, and 1603276, respectively).
	Vancomycin (μg/mL)				VRSA 1704135
	64	0.049	0.054	0.05	0.054	0.05	0.052	0.059	0.074
	32	0.246	0.107	0.044	0.047	0.045	0.044	0.047	0.057
	16	0.31	0.321	0.171	0.2	0.04	0.041	0.055	0.059
	8	0.326	0.357	0.333	0.363	0.277	0.053	0.043	0.05
	4	0.343	0.369	0.358	0.36	0.336	0.06	0.086	0.059
	2	0.347	0.366	0.388	0.373	0.306	0.177	0.091	0.069
	1	0.344	0.342	0.364	0.367	0.328	0.297	0.099	0.084
	0	0.376	0.398	0.346	0.339	0.335	0.314	0.297	0.083
		0	0.0625	0.125	0.25	0.5	1	2	4	Doxifluridine (μg/mL)
	Vancomycin (μg/mL)				VRSA 1801174
	32	0.071	0.084	0.06	0.081	0.057	0.078	0.058	0.061
	16	0.381	0.185	0.154	0.051	0.051	0.054	0.047	0.05
	8	0.388	0.391	0.306	0.043	0.044	0.045	0.042	0.043
	4	0.406	0.414	0.403	0.343	0.04	0.042	0.04	0.042
	2	0.434	0.442	0.439	0.36	0.349	0.061	0.045	0.0421
	1	0.474	0.457	0.466	0.455	0.355	0.255	0.13	0.051
	0.5	0.473	0.446	0.452	0.465	0.419	0.342	0.141	0.041
	0	0.533	0.482	0.495	0.507	0.5	0.441	0.238	0.078
		0	0.03125	0.0625	0.125	0.25	0.5	1	2	Doxifluridine (μg/mL)
	Vancomycin (μg/mL)				VRSA 1602243
	32	0.064	0.044	0.037	0.036	0.044	0.034	0.035	0.036
	16	0.205	0.184	0.093	0.068	0.065	0.062	0.06	0.06
	8	0.283	0.275	0.258	0.055	0.054	0.054	0.055	0.089
	4	0.327	0.299	0.282	0.272	0.083	0.051	0.036	0.048
	2	0.36	0.304	0.297	0.288	0.195	0.069	0.057	0.035
	1	0.354	0.326	0.307	0.299	0.315	0.291	0.093	0.063
	0.5	0.356	0.33	0.312	0.305	0.312	0.273	0.12	0.083
	0	0.367	0.336	0.329	0.315	0.305	0.286	0.156	0.076
		0	0.0625	0.125	0.25	0.5	1	2	4	Doxifluridine (μg/mL)
	Vancomycin (μg/mL)				VRSA 1603276
	32	0.035	0.031	0.049	0.087	0.086	0.09	0.082	0.079
	16	0.466	0.064	0.057	0.056	0.065	0.071	0.066	0.067
	8	0.472	0.458	0.224	0.055	0.0658	0.058	0.048	0.05
	4	0.477	0.437	0.423	0.321	0.086	0.049	0.046	0.046
	2	0.467	0.422	0.419	0.373	0.239	0.05125	0.052	0.048
	1	0.429	0.412	0.408	0.402	0.335	0.063	0.062	0.05
	0.5	0.446	0.414	0.419	0.405	0.395	0.393	0.239	0.047
	0	0.468	0.503	0.451	0.446	0.431	0.396	0.281	0.11
		0	0.0625	0.125	0.25	0.5	1	2	4	Doxifluridine (μg/mL)

## Sheet: Fig.6
	Figure6A.Toxic effects of salifungin on Red cells						%
				OD573		R1	R2	R3
		TritonX	1.444	1.668	1.539	93	108	99
	Doxifluridine (μg/mL)	0	0.039	0.029	0.026	3	2	2
		1	0.026	0.022	0.021	2	1	1
		2	0.025	0.023	0.022	2	1	1
		4	0.022	0.021	0.023	1	1	1
		8	0.024	0.021	0.02	2	1	1
		16	0.023	0.022	0.02	1	1	1
		32	0.021	0.02	0.044	1	1	3
		64	0.026	0.02	0.021	2	1	1
		128	0.036	0.035	0.033	2	2	2
	Figure6B.Toxic effects of salifungin on Vero cells						%
		Doxifluridine (μg/mL)	OD450			R1	R2	R3
	Doxifluridine (μg/mL)	0	2.475	2.526	2.576	98	100	102
		1	2.299	2.703	2.223	91	107	88
		2	2.475	2.349	2.097	98	93	83
		4	2.223	2.551	2.273	88	101	90
		8	2.577	2.501	2.122	102	99	84
		16	1.996	2.627	2.728	79	104	108
		32	2.551	2.273	2.3	101	90	95
		64	2.652	2.45	2.248	105	97	89
		128	2.147	2.804	2.425	85	111	96

## Sheet: Fig.7
		Figure 7A. Effect of different doses of doxifluridine on the survival of G. mellonella larvae.
			PBS group	4 mg/kg	8 mg/kg	16 mg/kg	32 mg/kg
		0	100	100	100	100	100
		1	100	100	100	100	100
		2	100	100	100	100	100
		2	100	100	100	100	100
		3	100	100	100	100	100
		3	100	100	100	100	100
		4	100	100	100	100	100
		4	100	100	100	100	100
		5	100	100	100	100	100
		5	100	100	100	100	100
		Figure 7B.Percent survival of G. mellonella after infection treatment. S. aureus 43300 infected G. mellonella were treated with PBS, 20 mg/kg vancomycin and 4, 8, 16, 32 mg/kg doxifluridine at 1 h of post infection.
		Days	Untreated group	4 mg/kg	8 mg/kg	16 mg/kg	32 mg/kg	PBS group	Van(20mg/kg)
		1	1
		1	1
		1	1
		1	1
		1	1
		2	1
		2	1
		2	1
		2	1
		2	1
		1		1
		1		1
		1		1
		2		1
		2		1
		3		1
		3		1
		4		0
		4		0
		5		0
		1			1
		1			1
		2			1
		2			1
		3			1
		3			0
		3			0
		4			0
		4			0
		5			0
		1				1
		1				1
		1				1
		2				1
		3				0
		3				0
		3				0
		4				0
		4				0
		5				0
		1					1
		1					1
		2					0
		2					0
		3					0
		3					0
		3					0
		4					0
		4					0
		5					0
		1						0
		1						0
		1						0
		2						0
		2						0
		3						0
		3						0
		4						0
		4						0
		5						0
		1							1
		2							0
		2							0
		2							0
		2							0
		3							0
		3							0
		4							0
		4							0
		5							0
									0
									0
